# Supplementary material for: Investigating the footprint of post-domestication dispersal on the diversity of modern European, African and Asian goats
Source: Genet Sel Evol. 2024 Jul 27;56:55. doi: 10.1186/s12711-024-00923-5 (PMC11282621; doi:10.1186/s12711-024-00923-5)
Supplement: Supplementary file 2 — Additional file 2: Table S1. List of European, African and Asian goat breeds of the Adaptmap data set and their heterozygosity (Ho and He) and FROH values. FROH values were calculated by Bertolini et al. (2018) for the set of AdaptMap goat populations. Breed code including breed name, subregions of provenance, observed heterozygosity (HO), expected heterozygosity (He) values, average fraction of the genome that contains ROH (FROH) and distance (km) from Ganj Dareh. [file 12711_2024_923_MOESM2_ESM.xlsx]

## Sheet: Foglio3
ID Breed	Breed	Subregions	Ho	He	FROH	distance from Ganj Dareh
LNR	Landrace goat	North Europe	0.36517	0.40375	0.16	3631.12
CRS	Corse	Central Europe	0.40719	0.40859	0.04	3449.97
FSS	Fosses	West Europe	0.39773	0.40025	0.09	4273.52
PTV	Poitevine	West Europe	0.38716	0.38678	0.12	4155.93
PVC	Provençale	West Europe	0.41839	0.40731	0.06	3873.53
PYR	Pyrenean	West Europe	0.3868	0.39507	0.11	4143.58
ARG	Argentata	South Europe	0.42305	0.41886	0.02	2925.66
ASP	Aspromontana	South Europe	0.40866	0.4133	0.05	2857.28
BIO	Bionda dell'Adamello	South Europe	0.41073	0.41068	0.05	3383.35
CCG	Ciociara Grigia	South Europe	0.40562	0.41669	0.06	3047.13
DIT	Di Teramo	South Europe	0.40498	0.38301	0.11	3091.67
GAR	Garganica	South Europe	0.42411	0.39512	0.06	2893.26
GGT	Girgentana	South Europe	0.38132	0.38092	0.15	3012.07
MLT	Maltese	South Europe	0.37995	0.39121	0.15	2995.38
ORO	Orobica	South Europe	0.3791	0.37533	0.14	3449.28
RME	Rossa Mediterranea	South Europe	0.42458	0.40588	0.04	2893.26
SAR	Sarda	South Europe	0.40883	0.41331	0.04	3432.07
VAL	Valdostana	South Europe	0.38223	0.39103	0.12	3607.71
VSS	Valpassiria	South Europe	0.40801	0.41294	0.06	3334.61
CRP	Carpathian goat	East Europe	0.43076	0.42786	0.02	2255.68
BEY	Bermeya	South Europe	0.41164	0.40451	0.03	4611.01
MAL	Mallorquina	South Europe	0.37842	0.39108	0.14	3963.35
MLG	Malagueña	South Europe	0.42279	0.41698	0.03	4650.13
RAS	Blanca de Rasquera	South Europe	0.39029	0.39725	0.1	4152.83
ALP_CH	Alpine	Central Europe	0.41023	0.40069	0.07	3603.26
SAA	Saanen	Central Europe	0.39778	0.38356	0.08	3559.05
SAH	Sahel	West Africa	0.40037	0.39724	0.04	5253.2
BUR	Burundi goat	East Africa	0.38342	0.3816	0.06	4511.94
CAM	Cameroon Goat	West Africa	0.39027	0.39116	0.04	4300.22
WAD	West African Dwarf	West Africa	0.36579	0.3784	0.07	4950.33
PAL	Palmera	West Africa	0.35292	0.34773	0.23	6119.6
BRK	Barki	North Africa	0.41937	0.41982	0.03	1998.53
OSS	Oasis	North Africa	0.38899	0.41092	0.1	1971.1
SID	Saidi	North Africa	0.40683	0.41721	0.06	1766.77
ABR	Abergelle	East Africa	0.39948	0.39595	0.04	2478.5
GUM	Gumez	East Africa	0.40435	0.39971	0.03	2620.35
KEF	Keffa	East Africa	0.38648	0.39203	0.07	3161.9
WYG	Woyito Guji	East Africa	0.40221	0.39857	0.03	3374.87
GAL	Galla	East Africa	0.40851	0.40236	0.02	3714.42
SEA	Small East African	East Africa	0.39957	0.39997	0.07	3883.87
MEN	Malagasy goat (Menabe)	Madagascar	0.31549	0.31556	0.32	6029.05
SOF	Malagasy goat (Sofia)	Madagascar	0.32137	0.33742	0.35	5645.41
DZD	Dedza	East Africa	0.35067	0.37353	0.17	5560.36
GUE	Guera	West Africa	0.40523	0.38559	0.06	6064.18
PEU	Peulh	West Africa	0.40248	0.39196	0.03	5611.57
SDN	Soudanaise	West Africa	0.39734	0.39216	0.03	5862.49
TAR	Targui	West Africa	0.39853	0.39647	0.04	5130.45
MOR	Barcha,Draa,Ghazalia,Morrocan,Noire de l'Atlas,Nord	North Africa	0.40483	0.41963	0.08	5075.6
LND	Landin	South Africa	0.33309	0.34387	0.18	6805.36
RSK	Red Sokoto	West Africa	0.38695	0.39732	0.06	4683.96
SHL	Sahel	West Africa	0.40153	0.40149	0.04	4680.99
MAA	Maasai	East Africa	0.40203	0.39819	0.03	5180.5
PRW	Pare White	East Africa	0.39326	0.39122	0.07	4380.3
SNJ	Sonjo	East Africa	0.4078	0.39199	0.03	4256.06
TUN	Tunisian	North Africa	0.41909	0.41981	0.03	3480.82
KAR	Karamonja	East Africa	0.40577	0.40299	0.03	3757.13
MUB	Mubende	East Africa	0.39007	0.39289	0.07	4065.86
SEB	Sebei	East Africa	0.4048	0.39664	0.13	3883.19
MSH	Mashona	South Africa	0.35625	0.36455	0.03	6092.69
MTB	Matebele	South Africa	0.41045	0.40042	0.06	6391.26
ANK	Kil	Turkey	0.41474	0.41123	0.05	1514.17
KIL	Kilis	Turkey	0.42246	0.41554	0.03	1180.8
KLS	Thari	Turkey	0.41707	0.41534	0.03	977.497
BAB	Ankara	Pakistan	0.38692	0.3628	0.21	2389.86
BRI	Pahari	Pakistan	0.34555	0.36086	0.2	2244.91
BUT	Lohri	Pakistan	0.35472	0.35982	0.17	2244.91
DDP	Teddi	Pakistan	0.36031	0.36745	0.16	2389.86
KAC	Pateri	Pakistan	0.3592	0.35942	0.25	2244.91
KAM	Tapri	Pakistan	0.35769	0.35173	0.25	2244.91
LOH	Dera Din Panah	Pakistan	0.38628	0.37143	0.1	2244.91
PAH	Bugituri	Pakistan	0.39569	0.38556	0.06	2389.86
PAT	Bari	Pakistan	0.36658	0.36831	0.14	2244.91
TAP	Barbari	Pakistan	0.368	0.37611	0.14	2235.09
TED	Kachan	Pakistan	0.37167	0.37224	0.13	2389.86
THA	Kamori	Pakistan	0.39444	0.38968	0.04	2244.91
